# Supplementary material for: Structure, evolution and functional inference on the Mildew Locus O (MLO) gene family in three cultivated Cucurbitaceae spp
Source: BMC Genomics. 2015 Dec 29;16:1112. doi: 10.1186/s12864-015-2325-3 (PMC4696115; doi:10.1186/s12864-015-2325-3)
Supplement: Additional file 9: Table S1. — Gene-specific primers used in this study for gene-expression analysis. (XLSX 9 kb) [file 12864_2015_2325_MOESM9_ESM.xlsx]

## Sheet: Foglio1
Table S1. Gene-specific primers used to monitor the expression of C. lanatus clade V MLO genes in response to powdery mildew inoculation.
Target gene	Forward primer 5’-3’	Reverse primer 5’–3’
ClMLO1	ACTTTAGGCTCTAACTCACCCA	GAACATGAAACACAGCCAACAC
ClMLO2	CCAAGGGTCAAGTGTCGTTTAT	CCCAAGTTTTCCAACTCCTCAT
ClMLO5	ATGGTTTCGTCATGGCTCATTT	AGTAGGAAGAGAACAGCGAAGA
ClMLO8	TCTCCAGTCTTCTCACCTACAG	TTGAGATGCCTCTTTCCAAAGG
ClMLO12	ACACCATAGTAGAGCCCATGAT	TAGTGATTTCATGTTGAGGGCG
β-Actin	TGGAATGGTGAAGGCTGGAT	CTCTTTTGGATTGGGCCTCG
